# Supplementary material for: Shifts in the Holstein dairy cow milk fat globule membrane proteome that occur during the first week of lactation are affected by parity
Source: J Anim Sci Biotechnol. 2020 Jul 17;11:81. doi: 10.1186/s40104-020-00478-7 (PMC7367219; doi:10.1186/s40104-020-00478-7)
Supplement: Supplementary file 1 — Additional file 1. Complete results dataset of LC-MS/MS from Proteome Discoverer 2.2. [file 40104_2020_478_MOESM1_ESM.xlsx]

## Sheet: Additional file 1
Additional file 1. Complete results dataset of LC-MS/MS Proteome Discoverer 2.2
Multiplex number (F1 - F9) and tag label:			F1_126	F1_127C	F1_127N	F1_128C	F1_128N	F1_129C	F1_129N	F1_130C	F1_130N	F1_131	F2_126	F2_127C	F2_127N	F2_128C	F2_128N	F2_129C	F2_129N	F2_130C	F2_130N	F3_126	F3_127C	F3_127N	F3_128C	F3_128N	F3_129C	F3_129N	F3_130C	F3_130N	F3_131	F4_126	F4_127C	F4_127N	F4_128C	F4_128N	F4_129N	F4_130C	F4_130N	F4_131	F5_126	F5_127C	F5_127N	F5_128C	F5_128N	F5_129C	F5_129N	F5_130C	F5_130N
Parity (PP: Primiparous; MP: Multiparous; UC: Universal Control):			UC	MP	PP	PP	MP	PP	PP	MP	PP	PP	UC	MP	PP	PP	PP	PP	PP	MP	PP	UC	MP	MP	PP	PP	MP	PP	MP	PP	MP	UC	PP	MP	MP	PP	MP	PP	MP	MP	UC	PP	MP	MP	MP	PP	PP	MP	MP
Milking Number:			N/A	14	4	4	0	14	14	14	14	14	N/A	14	4	4	4	0	4	0	2	N/A	14	14	0	2	4	0	4	2	0	N/A	2	14	2	2	2	2	4	14	N/A	2	2	4	4	14	0	0	4
CowID:			N/A	5258_MP_14	5800_P_4	5796_P_4	5400_MP_0	5716_P_14	5749_P_14	154_MP_14	5788_P_14	5798_P_14	N/A	5220_MP_14	5798_P_4	5716_P_4	5775_P_4	5775_P_0	5769_P_4	2449_MP_0	5798_P_2	N/A	5170_MP_14	5547_MP_14	5796_P_0	5749_P_2	5547_MP_4	5798_P_0	5512_MP_4	5788_P_2	5170_MP_0	N/A	5716_P_2	5400_MP_14	154_MP_2	5769_P_2	2449_MP_2	5789_P_2	154_MP_4	5241_MP_14	N/A	5775_P_2	5170_MP_2	5241_MP_4	5220_MP_4	5800_P_14	5788_P_0	5512_MP_0	5429_MP_4
Accession	# Peptides	Description	Abundances (Scaled): F1: 126, Control	Abundances (Scaled): F1: 127C, Sample	Abundances (Scaled): F1: 127N, Sample	Abundances (Scaled): F1: 128C, Sample	Abundances (Scaled): F1: 128N, Sample	Abundances (Scaled): F1: 129C, Sample	Abundances (Scaled): F1: 129N, Sample	Abundances (Scaled): F1: 130C, Sample	Abundances (Scaled): F1: 130N, Sample	Abundances (Scaled): F1: 131, Sample	Abundances (Scaled): F2: 126, Control	Abundances (Scaled): F2: 127C, Sample	Abundances (Scaled): F2: 127N, Sample	Abundances (Scaled): F2: 128C, Sample	Abundances (Scaled): F2: 128N, Sample	Abundances (Scaled): F2: 129C, Sample	Abundances (Scaled): F2: 129N, Sample	Abundances (Scaled): F2: 130C, Sample	Abundances (Scaled): F2: 130N, Sample	Abundances (Scaled): F3: 126, Control	Abundances (Scaled): F3: 127C, Sample	Abundances (Scaled): F3: 127N, Sample	Abundances (Scaled): F3: 128C, Sample	Abundances (Scaled): F3: 128N, Sample	Abundances (Scaled): F3: 129C, Sample	Abundances (Scaled): F3: 129N, Sample	Abundances (Scaled): F3: 130C, Sample	Abundances (Scaled): F3: 130N, Sample	Abundances (Scaled): F3: 131, Sample	Abundances (Scaled): F4: 126, Control	Abundances (Scaled): F4: 127C, Sample	Abundances (Scaled): F4: 127N, Sample	Abundances (Scaled): F4: 128C, Sample	Abundances (Scaled): F4: 128N, Sample	Abundances (Scaled): F4: 129N, Sample	Abundances (Scaled): F4: 130C, Sample	Abundances (Scaled): F4: 130N, Sample	Abundances (Scaled): F4: 131, Sample	Abundances (Scaled): F5: 126, Control	Abundances (Scaled): F5: 127C, Sample	Abundances (Scaled): F5: 127N, Sample	Abundances (Scaled): F5: 128C, Sample	Abundances (Scaled): F5: 128N, Sample	Abundances (Scaled): F5: 129C, Sample	Abundances (Scaled): F5: 129N, Sample	Abundances (Scaled): F5: 130C, Sample	Abundances (Scaled): F5: 130N, Sample
F1MUT3	66	Xanthine dehydrogenase/oxidase OS=Bos taurus GN=XDH PE=4 SV=1	100	184	33.8	148.5	85.4	152.5	188.7	196.3	218.4	231.1	100	224	129.4	196.8	148.8	119.9	227.5	107.9	17.2	100	191.7	171.8	109.8	208.8	143	113	241	148.5	80.8	100	112.8	53.4	95.3	121.2	82.2	165.3	137.2	179.2	100	221.8	100.4	175.2	188.8	47.3	172.2	123.4	64.2
P80457	66	Xanthine dehydrogenase/oxidase OS=Bos taurus GN=XDH PE=1 SV=4	100	32.6	39.4	134.8	110.6	123.8	323.3	187.2	172.1	195.8	100	31	107.6	144.9	44.4	25.6	239.2	107.1	11.1	100	168.6	97.6	75.7	186.7	111.2	80	410.5	91.4	87.1	100	93.3	84.4	84.1	117.7	81.1	164.3	123.8	155.5	100	64.9	101.5	147	63	57.7	167.5	210.4	56.6
F1MXX6	40	Lactadherin OS=Bos taurus GN=MFGE8 PE=4 SV=1	100	95.4	26.3	105	134	68.3	91.1	67.9	131.1	136.4	100	104.6	102.9	109.1	93.3	112.6	96.3	107.2	15.9	100	98.3	95.2	128.1	141.1	119.8	117.2	162.9	118.8	184.7	100	149.6	38.6	51.9	196.4	80.7	204.6	56.6	90.1	100	265.3	109.6	129.6	152	39.7	249.1	97.3	72.5
P18892	30	Butyrophilin subfamily 1 member A1 OS=Bos taurus GN=BTN1A1 PE=1 SV=2	100	213.9	43	135.9	85	210.9	262.2	190.5	261.2	280.6	100	330.2	113.5	224	136.6	103	217	114.8	33.3	100	250	201.8	95.6	209.3	113.6	98.7	300.5	112.9	73.9	100	116.5	71.9	102.3	100.1	82	124.5	126	226.8	100	171.4	94.1	149.1	202.1	56.6	116	98.9	60.4
F1N1N6	30	Perilipin OS=Bos taurus GN=PLIN2 PE=3 SV=1	100	261.6	46.8	119.1	87	247.2	323.3	294.3	290.3	348.6	100	356.9	119.7	207	119.5	89.8	185	101.5	12.8	100	335.7	266.2	82.3	202.2	98.5	106.3	249.9	109.8	84.4	100	98.4	76.8	108.3	121.5	85.2	130.7	154.9	272	100	172.3	109.8	152.4	194	60.5	111.5	90	69.4
P81265	24	Polymeric immunoglobulin receptor OS=Bos taurus GN=PIGR PE=2 SV=1	100	29.5	23.9	18.8	83.7	16.4	43.6	40.3	23	16.3	100	26.1	53.3	27	58.5	70.8	23.7	157.4	0.7	100	83.9	62.7	83.8	114.3	163.4	90.4	96.9	104	39.5	100	80.2	65.1	80.3	74.6	84.3	77	116.7	68.3	100	142.2	99.5	132.6	191.3	52.1	164.3	280.7	92.1
P02662	16	Alpha-S1-casein OS=Bos taurus GN=CSN1S1 PE=1 SV=2	100	44.7	109.8	102.8	41.5	305.2	48.5	159.4	95.5	112.2	100	50.1	51.2	27	241.8	60.2	59.8	104.1	6.1	100	68.6	78.3	60.2	52.7	69.1	47.7	25.8	204.8	43	100	55.3	401.3	35.6	197.3	61.4	112.9	72.9	85	100	111.5	74.2	69.1	36.1	243.6	66.5	87.1	153.9
A0A140T897	44	Serum albumin OS=Bos taurus GN=ALB PE=3 SV=1	100	19.2	179.8	20.4	63.6	19.3	27.6	32.6	24.8	20.9	100	18.7	21.2	19.7	32.6	85.8	17.3	53.2	2.7	100	21.2	17.4	28.9	42.4	28.8	30.9	28	54.1	31	100	39.1	60.4	19.4	163	34.2	87.9	30.9	21.4	100	99.1	99.9	68.5	65.9	154.8	194.7	138.7	636
G5E513	17	Uncharacterized protein OS=Bos taurus PE=1 SV=1	100	34.9	24.1	26.9	143.1	22	51.1	38.9	23.9	23.6	100	30.2	69.4	37.4	108.2	187.3	36.5	160.3	2.8	100	51.9	55	119.5	182.3	92.6	149.2	81.3	87.2	65.4	100	61	32.4	55.7	122.2	74.4	142	64.4	55.1	100	256.4	99	113.3	78.9	47.8	133.7	316	127.1
G5E5T5	14	Uncharacterized protein OS=Bos taurus PE=1 SV=1	100	36.8	24.2	28.1	183.7	31.9	64.1	56	33.8	37.6	100	58.9	73.3	43.6	95.8	168	44.9	143.8	7.8	100	56.5	54.8	114.7	173.5	96.8	141.8	82.7	71.3	72.2	100	66.7	41.4	65.6	96.2	67.5	131.6	65.9	60.3	100	244.3	99.8	108	65.7	70.8	137.4	339.7	136.8
F1N726	24	Glycoprotein 2 OS=Bos taurus GN=GP2 PE=1 SV=1	100	35.9	14.3	30.3	82.9	32.6	82.1	69.9	40.4	34.7	100	32.9	64.2	32.4	84.9	48.7	35.1	219	2.2	100	139.6	99.8	94.5	154.9	217.8	96.2	152.1	139.7	36.1	100	112.8	40.4	106.5	53.7	119.2	59.7	210.9	103	100	156.3	76.6	114.8	268.4	43.1	157.9	211.7	49.2
E1BHI7	19	Uncharacterized protein OS=Bos taurus PE=4 SV=2	100	388.9	62.1	75	73.8	356.8	492.1	73.4	339.2	303.2	100	42.5	125.7	282.1	188.9	131	246.7	134.4	10.7	100	38.3	236.7	34.2	264.1	75.4	64.7	223.7	68.8	35.7	100	133.5	75.1	21.2	140	122.3	121.5	44.8	387.1	100	224.6	39.6	186.4	28.4	159	99.9	95.7	94.3
P24627	33	Lactotransferrin OS=Bos taurus GN=LTF PE=1 SV=2	100	20.4	37.7	21.8	34.3	26.9	40.7	69.7	38	29.5	100	44.6	39.1	36.9	48.9	63.3	41.9	583.8	1.4	100	36.3	49.7	25.5	51.7	55.7	25.2	115.6	69.6	32.6	100	46.6	57.7	21.8	122.1	81.2	39.8	45.8	48.6	100	66.6	159.1	96.9	107.8	55.6	94.7	164.2	149.9
P02754	15	Beta-lactoglobulin OS=Bos taurus GN=LGB PE=1 SV=3	100	35.5	249.7	62.8	77	71.9	50.1	89.7	70.3	57.7	100	33.1	29.7	23.8	38	53.4	30.1	43.9		100	45.2	34.5	45.5	59.7	56.4	35.5	41.1	60.3	51.5	100	64.1	124.6	57.3	115.9	56.1	87.9	64.8	45	100	105.1	132.2	97.2	85.4	127.8	83.6	171.4	240.1
G5E5H7	15	Progestagen associated endometrial protein OS=Bos taurus GN=PAEP PE=3 SV=1	100	30.4	358.4	31.9	76	24.9	35.4	48.8	52.9	30.1	100	32.4	19.8	15.3	17.8	38.6	10.3	27.2	3.4	100	18.4	15.2	18.7	24	26.4	18.2	19.3	86.6	23.8	100	26.3	134.3	11.4	130.1	19.1	55.6	19.9	11.9	100	41.9	51.6	45.5	34.7	546.2	79.7	87.8	540.7
P17697	15	Clusterin OS=Bos taurus GN=CLU PE=1 SV=1	100	21.1	24.6	32.9	142.7	18.7	28.7	35.3	20.5	23.5	100	38.6	59	45.1	170.6	179.1	68.4	210.9	44.9	100	62.1	70.7	163.1	234.6	114.5	131.2	108.2	252.8	92.3	100	137.6	31.5	49	197	71.5	195.2	56.4	45.9	100	291.8	151.2	98	98.6	54.2	224.9	164.5	91.4
P60712	15	Actin, cytoplasmic 1 OS=Bos taurus GN=ACTB PE=1 SV=1	100	45.5	28.5	55.1	100.3	51	87.4	91	67.8	62.9	100	52.4	60.3	65.4	84.8	143.4	63.1	465.1	4.3	100	96.1	76.3	97.7	120.3	106.3	92	197.2	113.7	96.7	100	84.9	42.8	59.2	97.5	105.1	131.6	92.4	71.5	100	134.8	154.1	124.6	157.5	55.9	120.9	236.2	85.3
P02663	15	Alpha-S2-casein OS=Bos taurus GN=CSN1S2 PE=1 SV=2	100	60.8	107.9	147.8	50.2	269.1	82.7	156.1	308.9	124	100	55	74.2	41	248.9	38.2	69.5	123.8	2.5	100	81.1	95.2	41.8	49.9	112.9	28.5	65.6	115.7	31.2	100	45.8	285.9	38.9	133.6	72.4	83.3	82.9	94	100	109.5	95.7	116.4	75.5	241.3	93.2	110.9	279.8
P02666	12	Beta-casein OS=Bos taurus GN=CSN2 PE=1 SV=2	100	29.4	157.6	82.2	52.2	227.1	51.8	360.3	117.2	86.2	100	38.3	45.2	26.1	120.6	36.6	30.1	50.4	1.1	100	48.9	57.5	36.3	41	59.3	38.6	30.9	212.5	37.5	100	80.5	275.3	32.2	167.3	37.6	74.4	58.1	64.5	100	54	68.7	63.8	33.2	365.9	59.3	108.4	202.7
A0A140T881	13	Apolipoprotein E OS=Bos taurus GN=APOE PE=3 SV=1	100	90.7	45.5	70.6	86.4	82	99.1	93.7	92.7	109.9	100	94	78.1	74.8	133.2	96.7	94.3	249.2	6.3	100	122.4	91.7	77.5	129.5	129.6	72.6	148.5	147.3	93.3	100	86.2	50.1	88.5	157.4	103.2	127.7	122.2	98.7	100	167.8	180.7	110.9	131.6	52.6	161.6	160.3	92.3
P81287	20	Annexin A5 OS=Bos taurus GN=ANXA5 PE=1 SV=3	100	132.2	87	199.5	157.7	290.7	202.5	127.8	99	117.7	100	64.9	70.2	108.6	380.8	151	96.8	212.4	8.3	100	343.4	370.4	121.6	207.9	338.7	54.3	138.1	61.1	85.7	100	197.7	409.5	90.5	116.7	139.2	475.7	70.7	226.6	100	176.1	179.6	137.9	84.7	70.7	85.1	166.3	83.6
F6QVC9	20	Annexin OS=Bos taurus GN=ANXA5 PE=1 SV=1	100	71	48.8	131.4	73	199	174.8	171.7	320.9	381.2	100	98.2	216.8	109.2	258.7	100.9	102	210.9	9	100	288.8	146.8	86.5	123.5	119.9	85.4	102.2	108.5	73	100	93.3	75.8	64.9	148.8	77.6	182.8	92.7	150.6	100	135	194.7	133.7	107.7	62.4	147.2	184.6	74.6
B2D1N9	18	ATP-binding cassette sub-family G member 2 OS=Bos taurus GN=ABCG2 PE=2 SV=1	100	366.7	44	155.9	85.5	255.5	325.8	155.4	342	406.2	100	431.5	154.8	237.5	134.3	76.2	184.5	92.8	14.2	100	380.3	346.1	82.1	152.3	98.3	92.7	201.6	93.2	72.1	100	76.3	109.3	71.4	97.2	61.9	119.6	111	376.7	100	146.4	95.8	144.7	151.2	74.5	117.8	97.5	58.4
P48616	27	Vimentin OS=Bos taurus GN=VIM PE=1 SV=3	100	27.6	20.9	42.1	91.2	40.3	76.8	40.5	37.3	32.5	100	56.3	58.8	62.5	139.8	112.2	69	454.4	1	100	91	97.4	84.7	145.5	136.7	56.5	209.4	100.6	88.4	100	100.3	21.7	33.4	100.4	136.1	131.5	81.5	73	100	123.5	172.8	152.2	248.9	53.2	116.4	149.4	64
P15497	17	Apolipoprotein A-I OS=Bos taurus GN=APOA1 PE=1 SV=3	100	70.8	66.1	93.2	76.1	50.5	98	56.7	96.9	95.5	100	65.9	119.5	84.4	186.9	184.9	83.6	154.5	6.7	100	80.3	112.5	154.5	301.4	135.8	172.8	144.2	234.5	100.8	100	145	50.9	75.2	194.1	90.4	197.5	87.3	69.6	100	279.9	234.2	100	120.7	66.4	250.6	100.8	126.8
F1N650	18	Annexin OS=Bos taurus GN=ANXA1 PE=3 SV=1	100	26.3	27.9	40.8	31	22.8	47.4	39.6	25.1	23.9	100	52.4	76.4	44	168	76	71.1	651.8	1.8	100	83.2	130.8	43.7	101.7	147.5	37.7	178	48.5	72.4	100	36.8	37.1	32.1	80.4	286.4	81.9	125.2	133.8	100	73.6	246.4	160.8	154.5	57.8	76.7	206.1	92.3
F1N6D4	18	Sodium-dependent phosphate transport protein 2B OS=Bos taurus GN=SLC34A2 PE=4 SV=1	100	213.1	40.5	158.8	76.2	207.4	260.8	186.7	292.9	335.8	100	276.7	165.3	182.1	142.1	113.1	208.2	109.4	11.2	100	261.8	180	80.8	172.1	92.5	102.6	194.4	91.7	62.4	100	89.4	60.5	106.1	107.4	73.6	141.9	162.9	241.5	100	192	102	133.7	141.9	56.8	123.3	130.4	61
Q0IIG8	13	Ras-related protein Rab-18 OS=Bos taurus GN=RAB18 PE=2 SV=1	100	161.2	49.1	143.2	89.3	203.5	271.9	204.3	290.4	287	100	230.5	174.7	197.7	123.7	102.2	160	130.2	10.5	100	211.7	189.6	101.9	186	113.3	125.9	201.2	133.5	77.7	100	101.8	66.2	104.1	99.8	94.5	138.1	139.1	200.1	100	189.6	106.6	165.9	198.1	66.5	138.8	114.4	80.2
G3X7A5	28	Complement C3 OS=Bos taurus GN=C3 PE=4 SV=1	100	39.7	106.5	50.2	93.9	54.1	77	105.5	55.2	48.2	100	48.8	47	50.3	104	96.6	41	149.8	3.1	100	80.3	61.1	57.5	75	68.5	57.8	106.6	101.1	51.7	100	80.1	83.7	55.3	154.1	74.7	94.7	94.3	68.1	100	185.1	144.9	97.8	103.2	119.8	172.5	198.4	232
G3N2D8	16	Uncharacterized protein OS=Bos taurus GN=GGT1 PE=1 SV=1	100	88.9	37.5	148.3	88.5	139.2	144.2	113.1	185.8	191.4	100	110.1	111.1	145.9	141.6	123.3	138.2	166.1	14.7	100	142.1	111.5	116.2	224.6	121.9	128.4	172.5	146.6	83.6	100	126.3	51.1	72.4	139.7	80.2	182.2	103.9	98.5	100	201.7	136.7	121.8	148	58.6	183.1	171.8	77.2
A1L528	13	RAB1A, member RAS oncogene family OS=Bos taurus GN=RAB1A PE=1 SV=1	100	171.8	42.9	123.8	91	184	225.6	209.6	216.7	228.7	100	233.2	117.9	143.9	137.1	114.2	149.5	149.3	10.6	100	222.3	174.1	99.9	182.8	110.1	113.3	213.5	111.2	82.8	100	99	70.8	92.2	118.2	91	155	141.9	164.1	100	194.5	125.8	144.7	158	64	152.3	143.3	79.3
G3MXB5	5	Uncharacterized protein OS=Bos taurus PE=1 SV=1	100	14.5	12.5	8.6	109.1	8	30.3	39.6	9.2	8.5	100	15.8	22.5	15	42.7	69.1	14.3	225.2	0.6	100	93.7	51.3	75	114.5	215.2	61.5	67.5	81.1	47.2	100	63.7	30.7	118.5	65.6	90.3	64	145.9	51.2	100	161.8	159.4	150.6	138	27.5	111.5	289.1	58.3
F1MGR1	10	Sodium/nucleoside cotransporter OS=Bos taurus GN=SLC28A3 PE=3 SV=2	100	127.7	57.5	99.8	101.9	113.8	160.2	156.5	174.2	188.8	100	172.6	108.4	113.8	119.2	133.6	131.3	124.4	9.3	100	149.5	131.4	120.5	241.7	97.5	118.3	169.6	117	98.9	100	105	48.2	97	127.1	87.8	212.4	123.7	158.1	100	251.1	116.4	121.7	182.1	52.7	183.9	111.2	73.1
P19120	19	Heat shock cognate 71 kDa protein OS=Bos taurus GN=HSPA8 PE=1 SV=2	100	87.6	56.1	92	100	128.4	202.1	110.9	146.5	175.2	100	142.8	98.5	137.9	114.9	131.7	104.9	183.6	10	100	146.5	145.3	96.1	182.6	106.7	138.4	167.2	169.4	69.8	100	94.5	62.6	63.8	118.2	80.4	164.6	87.6	110.3	100	190.3	125.9	128.4	147.8	98	137	214.4	134
E1BJL8	11	Folate receptor alpha OS=Bos taurus GN=FOLR1 PE=4 SV=1	100	118.9	26.7	129.4	94.3	186.7	169.8	262.8	199.9	202.1	100	226.2	116.5	140.8	106	125.9	109.7	108.6	7.7	100	200	175.5	123.1	192.8	122.5	126.2	187.3	138.3	111.9	100	116.4	41	136.8	113.3	70.4	149.9	216.2	158.1	100	171.8	144.7	123.3	158.6	45.9	173.4	137.8	61.8
A0A140T8A9	6	Kappa-casein OS=Bos taurus GN=CSN3 PE=3 SV=1	100	30.4	115.3	81.8	50.8	204	60.2	261.9	172.7	76.5	100	42.2	47.5	26.8	129	49.7	36	180.7	27.8	100	35.5	54.3	50.9	59.3	79.3	41.1	37.9	106.2	31.1	100	67.1	338.7	34.9	167.8	46.7	79.8	53	55.1	100	82	94.9	74.8	44.1	353.2	90.3	158	227.4
Q0VCN9	12	Folate receptor 2 (Fetal) OS=Bos taurus GN=FOLR2 PE=2 SV=1	100	27.7	24.8	41.2	215	40.9	47	51	39.5	36.8	100	40.8	67.9	66.1	55.4	104.4	72.1	123.1	5.5	100	68.2	52.1	117.6	234	92.5	149.6	125.6	130	238.8	100	123.2	30.2	83.8	172.1	67.5	224.1	84.8	36.8	100	126.1	237.7	82.7	118	57.4	202.4	191	86.9
F1MH40	6	Uncharacterized protein OS=Bos taurus PE=1 SV=2	100	34.5	42	22.4	126	19.9	29.4	23.9	24.7	24	100	29.8	32.8	27.1	47.8	87.8	23.9	131.7	33.4	100	52	41.9	63.4	98.2	128.2	82.6	76.1	86.3	72.4	100	56.8	28	42.8	122.3	64.3	92.2	51.8	27.6	100	133.4	162.6	72.8	110	50.8	179.1	330.2	219.9
P00711	7	Alpha-lactalbumin OS=Bos taurus GN=LALBA PE=1 SV=2	100	22.6	481.3	36.9	45.1	24.2	30.2	40.4	44.9	26.2	100	30.5	27.6	17.1	20.1	17.7	13.6	15.3	1.1	100	16.7	12.1	8.7	12.2	17.2	8.8	20.2	18.6	7.1	100	16.8	140.8	10.5	72.3	15.2	27.4	19.2	14.3	100	47.4	44.6	63.5	37.8	584	71.9	79.7	746.1
P04272	14	Annexin A2 OS=Bos taurus GN=ANXA2 PE=1 SV=2	100	89.5	47.3	111.3	79.6	109.2	153.5	144.9	139.1	167.4	100	105.6	125.1	98	177.8	113.2	126.6	230.8	8.7	100	166.9	133.5	92.2	143.4	136.8	114.5	153	113.4	85.7	100	85.9	54.2	66.4	129.9	106.4	154.6	110.8	103.8	100	146	156.8	111.7	132.7	83.8	144.7	241.5	112.9
G3N0V0	10	Uncharacterized protein OS=Bos taurus PE=1 SV=1	100	16	83.3	15.7	74.5	14.4	20	30.3	17.9	14.7	100	21.7	20.8	17.4	25.3	72.9	17.5	64.4	3	100	21.3	15.1	31.8	48	29.2	36.5	29.8	37.7	39.4	100	37.6	52.1	31.2	195.2	36.6	92.2	42.5	24	100	89.6	128.1	67.5	68.9	67.8	168.4	201	478.4
F1N1I6	18	Gelsolin OS=Bos taurus GN=GSN PE=1 SV=1	100	65.5	45.7	84.5	105.8	66.7	106.5	102.2	90.9	89.7	100	59.8	73.8	87.1	91.3	144.1	79	334.9	5	100	88.5	67.6	91.4	132.5	99.1	82.3	127	102.2	95.2	100	73.6	44.1	56.8	121.3	81.2	138.7	82.8	63.6	100	130	176.8	112.7	176.9	48.8	138.9	186.2	107.2
P08728	17	Keratin, type I cytoskeletal 19 OS=Bos taurus GN=KRT19 PE=2 SV=1	100	48.7	34.1	56.7	69.9	46.4	58.8	82	43.8	45.9	100	51.1	67.3	54.5	148	89.8	64.2	204.4	13.5	100	82.6	90.6	122.9	195.6	110.8	105.9	176	166.9	59.8	100	218.1	36.9	86.6	117.1	85.3	141.8	115.7	59.6	100	199.9	147.1	120.4	169.1	48.3	162.3	202.7	76.8
P26201	8	Platelet glycoprotein 4 OS=Bos taurus GN=CD36 PE=1 SV=5	100	129.3	43.6	199.3	105.3	194.6	191.7	157.4	229.4	213.2	100	136.4	117.8	173.6	141.5	105.4	169.8	190.1	10.2	100	219.8	172.2	101	227.6	196.7	97.9	266.9	87.5	79.7	100	106.1	50.8	100.5	107.2	75.8	162.8	144.2	124.3	100	180.5	147.5	142	176.3	47.3	144.2	214.9	75.1
Q29S21	14	Keratin, type II cytoskeletal 7 OS=Bos taurus GN=KRT7 PE=2 SV=1	100	101	91.8	153	74.8	116.6	80.4	66.9	68.9	59.4	100	58.7	72.6	64.6	155.3	77.5	52.1	130.9	4.7	100	78.9	92.6	129.1	205.7	105.6	115.7	159.7	219.3	70.5	100	203.4	58	83.8	107.7	65.2	147.3	111.8	55.6	100	197.8	155.3	130.6	162.9	72	192.9	199	108.6
F1MHS5	6	Protein S100-A9 OS=Bos taurus GN=S100A9 PE=1 SV=2	100	10.7	10.2	8.2	64.9	7.8	16.7	13.6	7.7	8.4	100	41.2	40.5	32.5	69.5	169.5	33.4	611	3.6	100	41.3	53.1	50.9	123	126.9	41.8	314.2	46.3	101.6	100	35.6	31.9	28.5	65.7	145.9	106.7	100.1	62.9	100	81.4	289.3	185.5	323.3	51.5	102.1	187	81.4
F1MUD2	7	Histone H2B OS=Bos taurus GN=HIST2H2BF PE=3 SV=1	100	11.3	11	12.5	40.1	14.9	61.3	12.2	13.7	13	100	42.2	41.5	44.8	80.1	87.5	39.3	794.6	1	100	52.5	101.4	33.4	122.6	151.5	33.5	268.1	75.1	67.7	100	42.2	17.9	20	64.7	206.5	76.4	64.6	99.9	100	67.6	274.7	211.8	320.7	31.6	55.8	88.8	35.1
F1MCF8	5	Uncharacterized protein OS=Bos taurus GN=LOC100297192 PE=1 SV=2	100	13.9	60.9	12.2	78.1	9.5	24.7	27.3	11.9	10.3	100	16.6	21.7	14.1	44.2	105.8	14.1	121.7	1.1	100	31.8	28.6	65.4	82.3	81	56.6	45.4	58.8	36.4	100	51.5	26.6	61.3	153.2	56.5	78.5	64.6	31.3	100	151.6	84.7	99.8	76.5	43.9	164.9	315.5	184.6
F1N5M2	13	Vitamin D-binding protein OS=Bos taurus GN=GC PE=3 SV=2	100	27.4	46.4	29.5	113.2	24.4	37	48.9	36	32.8	100	37.8	41	45.7	61.6	239.7	41.9	357.2	4.4	100	43.6	38.9	80.4	111.1	71.6	85.1	67.3	71.1	131.3	100	47.2	35.9	36.7	115.6	65.8	191.4	60.5	36.6	100	100.6	175.9	80.8	109.8	69.9	153.4	181.5	162.8
P62261	12	14-3-3 protein epsilon OS=Bos taurus GN=YWHAE PE=2 SV=1	100	77.7	39.2	102.8	83	104.4	135.6	117.1	138.6	156	100	78.4	102.9	110.1	116.5	147.1	100.3	173.1	4.9	100	133.9	99.9	119.8	184.5	101.3	150.9	160.3	142.7	88.6	100	132	44.7	80.3	133.5	84.4	186.4	96.3	89.1	100	213.7	133.5	130.2	154.1	50.5	194.7	187	64.7
P62803	7	Histone H4 OS=Bos taurus PE=1 SV=2	100	16.2	11.5	23	53.3	19.1	58.1	23.5	19.9	17.2	100	43	46	44.4	86.5	114.1	48.7	781	0.5	100	60.5	108.7	45.4	162	182.8	44.9	278.9	88.3	70.8	100	69.7	24.2	30.7	79.1	179.6	90.3	77.6	93.3	100	85.1	203.1	203.1	305.7	45.9	85.5	103.8	59.8
P80195	8	Glycosylation-dependent cell adhesion molecule 1 OS=Bos taurus GN=GLYCAM1 PE=1 SV=2	100	245.5	108.2	176.8	48.6	188.5	244.1	778.5	169.3	268	100	276.4	82.9	173.9	115.1	33.5	197.3	63.6	7.4	100	300.6	238.2	65.6	141.4	143.1	51	245.8	83.5	37	100	59.1	111.9	157.2	140.1	98.5	61.8	409.4	294.8	100	66.6	55.1	205.8	145.9	211.8	96.2	43.9	217.2
Q2KIS4	9	Dehydrogenase/reductase (SDR family) member 1 OS=Bos taurus GN=DHRS1 PE=2 SV=1	100	150.5	66.6	148.9	78.8	92.2	179.5	120	198.7	177.1	100	174.7	156.5	144.8	122.6	78.9	215.2	121.3	12.7	100	89	153.1	92.1	188.9	118.4	96.1	252.4	138.3	58.7	100	79.8	87.4	68.3	140.9	74.4	144.1	120.4	94.1	100	130.4	186.7	122.9	212	70.8	158.5	104.5	81.8
Q3SYR8	5	Immunoglobulin J chain OS=Bos taurus GN=IGJ PE=1 SV=1	100	24.7	22.4	26.8	125.9	22.7	45.5	45.5	24.8	26.2	100	26.5	43.5	28.6	69.6	109.7	27.8	195.1	9.5	100	88.5	74.9	77	108.4	131.9	74.1	78.8	90.9	52.7	100	74.2	39.9	98	90.5	90.1	99.2	108.7	58.3	100	156.3	128.1	120.2	106.6	52.5	123.4	225.8	91.3
F1N514	11	Uncharacterized protein OS=Bos taurus GN=CD5L PE=1 SV=2	100	29.6	19.7	23.9	153	17.5	36.5	26	18.9	21.2	100	24.8	71.2	30	106.1	201.3	34	157.6	1.1	100	46.3	45.5	111.7	156.8	79.7	167.3	82.7	82.6	82	100	60.9	30	64.7	122.1	68.6	140.1	64.7	42.2	100	222	124.7	98.1	83.9	52	135.8	275.5	101.2
F1N3Q7	14	Apolipoprotein A-IV OS=Bos taurus GN=APOA4 PE=3 SV=1	100	80.7	77.8	118.7	99.9	90.6	142.1	96.2	137.1	138.7	100	74.5	104.7	87.4	156	101.4	84.5	171.5	6.5	100	97.7	117	103.3	215	128.2	117.9	146	134.2	94.1	100	120.2	65.2	76.6	114.9	76.2	120.3	108.4	103.1	100	175.7	160.9	114.4	144.8	109	162.2	149	173.1
P10790	8	Fatty acid-binding protein, heart OS=Bos taurus GN=FABP3 PE=1 SV=2	100	207.5	53.8	191.3	75.8	261.4	313.3	380.2	395.1	542	100	260.2	138.8	247.8	178.4	72.5	184.7	111.2	11.1	100	360	297.8	82.4	151.6	120.7	81.2	262.5	100.7	53.6	100	85.3	75.5	90.4	88.6	99.9	102.3	200.6	198.6	100	126.4	77.2	149.8	167.9	97.3	109.4	95.1	72.7
G3MWV5	9	Histone cluster 1 H1 family member e OS=Bos taurus GN=HIST1H1E PE=3 SV=1	100	10.6	11.5	11.1	37.8	10.5	30.3	13.7	11.1	11.4	100	27.3	32.6	34.1	55.5	88.7	37.2	879.3		100	39	45.3	28.4	74.5	79.7	22.9	159.2	58.8	63.2	100	46.2	15	21.5	63	210.7	95.2	85.8	61.7	100	75.4	201.3	224	255.3	27	57	76.6	37.7
F1MLW8	7	Uncharacterized protein OS=Bos taurus PE=1 SV=2	100	26.4	65.4	24.2	88.6	27.6	40.8	45.1	34.9	39.1	100	22.9	49.5	21.7	47.4	85.7	18.4	100.8	7	100	30.9	24.6	45.1	90.8	47.8	172.8	39.9	47.5	33.9	100	39.9	34.1	46.5	145.7	45.9	151.6	58.4	39.5	100	126.2	115.1	86	79.2	60.9	133.6	273.5	394.5
P62833	7	Ras-related protein Rap-1A OS=Bos taurus GN=RAP1A PE=1 SV=1	100	112	51.6	102.2	90.8	120.2	170.1	180.1	158.8	177.5	100	165.7	115.3	145.7	131.7	140.6	148.1	164.3	7.5	100	162.7	124.2	119.5	201.7	104.8	142.4	209.1	151.5	86.4	100	103.7	41.4	93.1	133.1	94	180.5	136.4	127.6	100	219.9	131	141.5	136	50.7	171.2	198.9	70.9
F1N4Y5	8	Uncharacterized protein OS=Bos taurus GN=BOLA-NC1 PE=1 SV=2	100	77.6	38	85.3	95	96.4	79.4	75.5	95.7	102.7	100	69.4	116.8	111.6	155.4	182.5	83.6	181	22.2	100	69.1	98.1	85.4	280.8	139.4	155.1	133.4	151.6	64.9	100	189.6	50.9	60.8	223.4	81.2	69.1	71.5	69.7	100	257.2	121.7	142	131.1	50.4	178.6	206.8	89.7
P56425	7	Cathelicidin-7 OS=Bos taurus GN=CATHL7 PE=2 SV=1	100	29.5	30.9	30.5	36.8	21.3	40.4	35.1	26.6	25.9	100	48.8	69.9	39.8	119.8	85.2	89.8	413	5.7	100	66.4	96	56.3	242.2	180.7	59.7	278.2	67.1	128.5	100	52.5	26.4	42.7	83.4	331.4	97	132.7	103.9	100	85.5	197.8	223.4	130.5	45.4	76.3	109.8	103.6
F1N7T1	8	NADH-cytochrome b5 reductase OS=Bos taurus GN=CYB5R3 PE=3 SV=2	100	156.4	49.6	139.2	94.6	109.6	175.9	158.4	183.3	176.7	100	152.3	121.9	135.8	158.7	148.1	187.7	154.1	13.7	100	164.2	124.7	103.8	168.7	110.6	111.6	184.9	123.6	112.2	100	103.1	65.4	72.5	143	77.8	149.4	112.9	121.8	100	202.9	140.5	129.5	145.6	60.6	175.9	128.4	106.1
A6QNL0	8	Monocyte differentiation antigen CD14 OS=Bos taurus GN=CD14 PE=2 SV=1	100	104.8	47.1	126.7	102.9	127.9	194.2	168.7	173.3	160.1	100	182.3	120.1	117.6	92.2	77.7	138.1	124.7	9.6	100	94.6	107.3	70.3	133.1	114.7	71.5	207.5	104.7	58.1	100	95.3	35.9	117	118.5	87.4	111.4	185.8	131.2	100	130.1	111	154.8	273.1	59.7	115	170.7	127.2
G5E604	6	Uncharacterized protein OS=Bos taurus PE=1 SV=1	100	17.8	73.8	30.7	69.6	16.2	50.3	23.9	23.5	26.6	100	18.8	74.4	22.8	43.7	74.4	20.7	76.3	14	100	40	53.4	118.2	142.1	112.3	179.7	41.1	100.9	38.4	100	35.9	23.7	39.1	112.1	37.1	153.5	48.6	53.3	100	117.2	118.6	133.8	75.2	64.7	213.9	152	283.3
A0A0N4STN1	7	Uncharacterized protein OS=Bos taurus PE=3 SV=1	100	43.5	45.2	30.7	75.3	43	59.2	67.6	51.5	45.5	100	52.6	52	46.5	87.3	99.4	59.7	369	3	100	57	89.1	56.5	90	110.8	34.6	178.1	64.9	127.8	100	54.9	43.3	38.9	120.2	143.1	96	71.4	137.6	100	103.4	221.7	185.8	136.4	92.3	93.4	203.5	127.5
A0A140T8A5	14	Isocitrate dehydrogenase [NADP] OS=Bos taurus GN=IDH1 PE=1 SV=1	100	91.8	75.1	112.9	77.6	142	156.3	95.3	210.8	192.2	100	115.4	113.9	130.4	128.3	103.4	112.5	171.1	7.9	100	113.5	116.6	95.8	133.3	90.1	108.7	145.4	127.7	52.6	100	99.9	62.7	69.9	126.6	88.7	149.7	101.1	125.7	100	187.6	116.4	133.3	130.8	89.3	192.5	252.5	100.2
P28782	8	Protein S100-A8 OS=Bos taurus GN=S100A8 PE=1 SV=2	100	17.5	16.5	11.4	72.4	14.2	25.1	21	14.9	15.5	100	41.7	43.8	42.5	69.2	167.2	41.8	549.3	2	100	47.5	53.5	55.8	122.3	127.3	49.2	313	47.4	109	100	43.5	28.1	34.7	65.7	158.7	120.7	109	82.6	100	93.5	292.7	190.9	319.8	51.3	108.5	180.2	56.8
P01888	6	Beta-2-microglobulin OS=Bos taurus GN=B2M PE=1 SV=2	100	18.1	52.9	33.3	26.6	25.7	23.6	36.9	33.5	30.5	100	42.3	48.4	47.7	70.3	75.5	44.8	984.1		100	73.5	53.5	58.3	91.1	267.7	50.6	63.5	125.6	52.5	100	63.8	28.8	74.6	78.8	115.8	81.4	113.6	35.6	100	80.5	336.5	91.5	199.4	103.4	91.8	76.7	140.7
Q8SQ28	9	Serum amyloid A protein OS=Bos taurus GN=Saa3 PE=2 SV=1	100	68	57.7	34.9	114.5	41.2	125.7	66.5	51.5	52.6	100	90.3	92.9	58.8	132	161.5	97.3	174.6	42.7	100	135.7	155.6	58.6	297.3	115.2	134.3	247.6	158.1	142	100	58.8	35.1	82.7	208.7	422.6	113.3	124.8	118.2	100	183	176.1	137.5	122.6	42.2	230.8	112.6	84.4
Q2KJ93	6	Cell division control protein 42 homolog OS=Bos taurus GN=CDC42 PE=1 SV=1	100	110.1	45.6	95.4	80.7	128.2	187.2	175.7	174.3	183.6	100	157.2	106.2	126.4	122.9	130.5	118.5	215.8	11	100	171.2	140.8	96.4	178.1	101.8	140	190.1	172.8	74.9	100	93.1	65.3	100.4	116.4	96.6	171.2	144.2	145.3	100	196	124.2	126.7	127.5	83.2	176.9	231.3	81.4
P30932	4	CD9 antigen OS=Bos taurus GN=CD9 PE=2 SV=2	100	90.8	24	98	85	126.3	150.1	131.7	186.7	197.5	100	111.2	101.2	105.1	121.8	128.7	95.7	292	2.5	100	136.5	135.7	96.2	224.6	122.6	181.3	143.4	114	65.9	100	73.2	36.3	84	123.9	99.4	152.1	138.4	113.1	100	207.1	152	98.5	120.8	42.4	163.2	202.7	51.5
P19035	4	Apolipoprotein C-III OS=Bos taurus GN=APOC3 PE=1 SV=2	100	45.8	66.9	43.7	138	42.7	43.8	31.9	35.9	36.2	100	64.4	71.5	39.5	88.2	173.5	80.6	52	5.1	100	73.1	53.7	147.2	326.9	87.2	156	142.4	213.1	111.5	100	112.1	38.2	53	275.6	61.3	230.1	58.5	37.8	100	227.6	183.3	99.1	93.8	57.3	377.3	88	112.8
F1MMW8	7	Serum amyloid A protein OS=Bos taurus GN=M-SAA3.2 PE=3 SV=1	100	75.7	155.6	45.8	87.4	34	144.4	59.8	44.5	27.9	100	111.7	77.6	59.2	102	117.2	84.2	162.6	2	100	90	128.8	70.4	240	97	103.9	193.2	122.1	116.4	100	56.4	57.7	64.5	209.7	343.5	90.8	95.7	86.5	100	149.1	169.2	129.2	145.3	58.1	205.4	120.8	118.5
P13753	5	BOLA class I histocompatibility antigen, alpha chain BL3-7 OS=Bos taurus PE=2 SV=1	100	64.5	37.4	104.8	87.6	107.1	101.7	84.4	104	114.8	100	58.2	84.4	82	104	64.4	58.6	148.3	15.1	100	108.4	83.1	74.2	100.6	108.2	81.7	151.5	119.4	38.4	100	68.6	108.6	92.3	145.8	50.2	500.6	154.5	76.3	100	153.1	129.7	172.3	190.4	58.8	152.7	212.3	89.5
Q1JPB0	9	Leukocyte elastase inhibitor OS=Bos taurus GN=SERPINB1 PE=2 SV=2	100	26.9	108.1	26.8	71.4	22.4	45.2	36.6	39.6	30.4	100	40	39.4	42.9	63.7	188	42.4	540.7	54.5	100	55.9	61.5	65	90.7	92.7	58.3	181	70.6	105.2	100	39.4	15.5	27.3	65	108.2	104.9	66.9	65.1	100	81.7	170.5	125.3	119.7	70	111.4	260.5	122
G3N0V2	5	Keratin 1 OS=Bos taurus GN=KRT1 PE=1 SV=1	100	110.5	85.7	140.1	81.5	108.8	83.2	60.9	74	57.1	100	79.6	72	104.5	128.8	86.4	62.3	93	5.9	100	83.6	112.2	82.7	177.7	96.7	100.6	157.9	77.9	70.2	100	61.1	107.4	100.6	91.2	66	110.8	140.2	56.5	100	121.9	192	138.2	125.9	63.4	209.9	208.6	108.1
P84080	5	ADP-ribosylation factor 1 OS=Bos taurus GN=ARF1 PE=1 SV=2	100	103.3	46.6	90.1	94	101.8	134	155.4	143.8	141	100	124.4	88.5	109	118.8	118.5	98.6	162.8	5.9	100	184.6	151.8	114.2	202.6	121	134.7	216.8	88.7	80.5	100	92.5	54	67.9	102.6	86.2	180.2	114.4	109.9	100	200.2	146.2	130.2	136.7	74.8	191.8	238.8	120
Q17QG8	7	Histone H2A OS=Bos taurus GN=H2AFX PE=2 SV=1	100	10.7	5.6	15.4	47.8	11.7	50.9	15.8	9.5	9	100	36.3	42.3	43.2	100	113.7	47.2	602.8		100	63.7	75.6	42.3	115.6	128.5	35.9	224.1	69	68.4	100	68.3	25.6	33.7	80.6	182.5	85.4	90	93.3	100	54.7	306.3	207	298.9	30.5	56	88.3	28.9
P62935	7	Peptidyl-prolyl cis-trans isomerase A OS=Bos taurus GN=PPIA PE=1 SV=2	100	116.4	54.2	93.7	82.4	137.2	161.2	152.8	148.4	204.2	100	161.8	94.1	150.1	113.7	116.1	116.2	168.4	9	100	199.2	172.4	93.3	173.7	99.9	121.9	206.9	96.9	69.5	100	85.2	67.8	75.2	97.5	83.5	141.8	108.4	139.9	100	172.7	111.1	122.5	140.3	58.1	137.4	174.7	106.2
Q8WML4	5	Mucin-1 OS=Bos taurus GN=MUC1 PE=1 SV=1	100	323.4	53.1	224.3	64.6	279.8	264.1	165.9	344.6	336	100	349.3	151.1	274.1	187.6	62.2	275.6	117.6	25.9	100	354.6	288.2	72.9	116	183.8	55.9	279.2	93.6	46.8	100	122.2	108.4	93.8	83.1	79	87.2	149.7	352.6	100	108.7	91.4	160.8	159	71.6	73.5	76.8	73.4
A0A0A0MP90	4	Histone H2A OS=Bos taurus GN=HIST1H2AC PE=3 SV=1	100	11.7	5.3	13.3	69.8	17.1	64	14	13.5	8.9	100	42.2	26.7	30.9	117.1	82.4	55.5	565.9	0.6	100	42.3	81.6	35.7	116.7	117.7	26.4	231.5	68.3	60.6	100	50	12.5	15.5	46.1	217.1	76.4	64.2	93.8	100	68.2	311.4	241.6	369.4	40	189.3	88.5	32.9
E1BEL7	6	Heat shock protein beta-1 OS=Bos taurus GN=HSPB1 PE=3 SV=2	100	76.6	31	95.5	91.4	93.9	152.6	110.4	119.6	161.9	100	73.4	95.3	115.8	103.4	99.5	91.6	201.8	8.6	100	165.3	110.6	118	156.6	110.1	98.5	149.2	114.6	77.4	100	93.2	48.6	52.7	122.9	98.3	220	71.2	89	100	106.8	125.5	114.9	177.3	30.5	126.6	209.9	53.4
P79105	5	Protein S100-A12 OS=Bos taurus GN=S100A12 PE=1 SV=3	100	10.8	14.3	11.9	118.8	8.8	29.2	24.8	10.9	8.9	100	39.4	38.1	39.8	71.2	191.2	38.2	386.5	0.4	100	64.5	70.3	65	151.1	148.5	61.9	306.5	71.7	119.1	100	45.6	25.5	41.3	102.6	136.2	106.9	82	77.7	100	102.2	278.5	142.9	374.7	56.8	137.8	145.8	74.5
Q3SYS6	5	Calcineurin B homologous protein 1 OS=Bos taurus GN=CHP1 PE=2 SV=1	100	184.5	48.6	153.6	84.6	181.9	181.7	150.4	180.9	165.7	100	143.2	120	134.8	151.8	98.8	175.5	148	13.3	100	144.2	119.9	73.6	142.2	127.9	70.5	210.5	110.3	56.2	100	95.9	128.4	87.4	105.5	106.1	110.4	139.2	161.3	100	160.4	140.5	153.7	169.8	107.1	145.4	160.9	175.6
P62992	6	Ubiquitin-40S ribosomal protein S27a OS=Bos taurus GN=RPS27A PE=1 SV=2	100	75.8	41.8	80.7	80.1	108	167.3	92.9	123.4	155.8	100	86.3	106.9	118.6	127.8	140.4	104.8	238.1	8.3	100	106.4	93.3	78.7	142.2	92.1	110.9	172	80.2	71.5	100	89.9	58.4	65.4	111.4	91.7	149.5	85.2	86.2	100	195.4	166.5	124.6	137.7	58.2	138.8	216.5	75.3
E1BF48	7	CD177 molecule OS=Bos taurus GN=CD177 PE=1 SV=2	100	12.1	7.9	30.7	64.1	27.4	32.6	13.5	17.5	30.5	100	59.2	68.5	61.6	87.6	109.8	75.3	609.3	0.6	100	51.1	83	46	137.8	110.1	43.9	224.2	58.1	70.3	100	50.2	64.5	32.9	75.6	155.2	79.3	89.1	89.8	100	74.2	291.8	192.9	245.7	28.3	82.6	125.5	45.8
Q3SZV7	9	Hemopexin OS=Bos taurus GN=HPX PE=2 SV=1	100	20.6	125.5	21.1	96.1	16.9	30.7	26.6	22.7	21.4	100	36.7	48	39.4	88.2	133.7	39	138.7	2.5	100	58.9	55.1	70.6	120.5	76.2	91.4	77.7	90.8	57.7	100	99.6	40.6	58.1	181.7	58.1	113.5	63.7	42.4	100	191.3	164.8	98	92.4	99.1	182.6	209.2	204.8
Q32PA1	3	CD59 molecule (CD59 blood group) OS=Bos taurus GN=CD59 PE=2 SV=1	100	104.5	28.4	78.6	94.9	119.9	145.7	199.7	136.6	134.5	100	207	84.6	111.2	107.5	154.2	119	119	6	100	183.5	150.8	141.4	196.1	130.8	112.7	189.9	113	114.8	100	101.3	35.6	99.2	98.9	86.9	182.3	197.6	167.9	100	205	158.6	173.4	162.9	43.1	208.5	141.8	68.3
Q2KII3	3	Hepatitis A virus cellular receptor 1 N-terminal domain containing protein OS=Bos taurus GN=MGC137099 PE=2 SV=1	100	58.4	37.2	78.5	121.5	67.4	97.6	85.1	81.3	69.9	100	71.8	105.1	71.7	133.7	94.6	90.2	149.1	4.9	100	76	79.2	103.7	278	164.7	112.7	134.6	138.6	81.1	100	99.2	65.4	60.2	182.5	75.5	166.7	78	65	100	141.6	157.8	122.4	150.6	62.9	172.3	185.2	105.8
P08037	7	Beta-1,4-galactosyltransferase 1 OS=Bos taurus GN=B4GALT1 PE=1 SV=3	100	25	75.7	47.1	56.2	28.6	41.2	50.9	39.1	44.6	100	41.6	54.5	47.9	318.8	129.3	74.7	173.1	3.1	100	104.5	90.1	145.1	160.3	81.1	102.4	75.1	336.1	52.8	100	152.1	59	42.3	213	58.8	159.4	54.8	37.1	100	342.5	150	100.6	98.1	84.8	242.8	201.8	158.4
A5D7J6	6	CALR protein OS=Bos taurus GN=CALR PE=2 SV=1	100	88.9	38.7	120.3	104	109.9	191.8	128.5	191.9	201.3	100	109.7	113	178.4	125.5	89.9	109.5	230.6	4.8	100	290	129.5	112.1	157.6	131.2	81.4	193.8	135.3	80.3	100	117.4	53.7	59.7	120.7	93.8	118.5	104	106.4	100	142.6	153.7	163.3	167.5	90.7	137.5	150.5	106.9
P81644	4	Apolipoprotein A-II OS=Bos taurus GN=APOA2 PE=1 SV=2	100	98.6	32.4	108.2	173.6	117.2	124.7	70.5	137.8	140.8	100	104.2	86.4	151.2	112.9	119.5	91.5	74.5	6	100	94.5	111.6	118.5	291.5	136.5	130.6	151.3	146.1	96.1	100	150.4	76.1	75.6	109.4	62.2	222	86.6	83.6	100	236.1	184.7	106.8	134	53.2	333.1	76.6	130
F1MHH9	4	Low affinity immunoglobulin gamma Fc region receptor II OS=Bos taurus GN=FCGR2B PE=4 SV=2	100	30.5	24.4	43.9	130	32	40.9	33	47.5	53.9	100	50.2	141.1	47.5	130.7	227.8	41.4	264.7	14.8	100	55.1	75.5	126.2	136.9	104.1	345.8	165.5	177.2	102.3	100	87.2	32.9	41.1	90.9	86.1	117.4	42.6	40.3	100	337.7	126.2	77.2	131.8	83.5	242	385.5	76.7
A8YXY3	4	Selenoprotein F OS=Bos taurus GN=SELENOF PE=2 SV=2	100	83.2	44.7	92.9	108.7	111.6	145.4	181.4	128.1	116.6	100	105.8	85.3	103.4	101	113.6	125.8	184.5	5.1	100	140.2	106.2	130.7	169.9	120.7	109.7	135.1	219.7	97	100	135.8	61.3	81.3	137.6	89.5	154	133.3	107.1	100	187.1	140.3	129.7	134.6	123.7	196	138.8	132.3
G3N2D7	2	Uncharacterized protein OS=Bos taurus GN=LOC100297192 PE=4 SV=1	100	50.2	99	61.6	80	52.1	46.6	33.7	31.9	25.5	100	19.9	28.5	20.7	58.7	93.4	15.5	104.9	40.1	100	63.7	47.1	60.4	79.9	74.7	70.1	78.9	71.1	55.9	100	51	55.9	55.2	100.6	43.8	93.3	85.7	37.8	100	133.8	110.7	126.4	116.4	74.1	145.4	175.9	180.3
A8DC37	2	Fc-gamma-RII-D OS=Bos taurus GN=FCGR2A PE=1 SV=1	100	42.6	39.2	80.9	104.3	34.3	55.5	46.7	37.9	47.1	100	36.9	38.5	78.1	105.6	186.5	53.8	220.4		100	55	67	121.6	345.4	120.6	66.7	149.9	74.5	88.2	100	141.8	38.9	101.7	145.7	55.1	282.9	75	45.6	100	296.5	105.2	185.5	114.3	64.4	86.8	337.4	97.7
F1MLZ1	2	Cytochrome b reductase 1 OS=Bos taurus GN=CYBRD1 PE=4 SV=2	100	22	61.1	139.4	78.7	56	69.1	76.2	60.3	77	100	24.8	95.8	77.8	85.5	145.6	101.5	62.4	10.5	100	29.6	18.6	53.7	87.2	29.3	66.6	39.1	46.4	41.3	100	114.3	49.7	48.5	162.7	57.5	197.4	62.3	28.2	100	334.2	129	128.2	102	18.4	361.7	100.4	41.5
E1BGN3	4	Histone H3 OS=Bos taurus GN=HIST2H3D PE=3 SV=1	100	11.9	7.8	16.4	51.6	17.4	60.5	23	16.8	15.4	100	54.3	49.8	51.8	98.5	92.2	49.9	604.7	3.1	100	52.8	89.9	33.1	101.2	108.7	28.6	237.5	68.1	61.8	100	42.9	27.6	21	59.7	169.4	77.3	74.5	103.3	100	77.8	238.5	187.8	256.1	35.5	64	111.6	49.4
P10152	4	Angiogenin-1 OS=Bos taurus GN=ANG1 PE=1 SV=4	100	49.8	132	68.9	76.7	107	86.2	132.7	111.6	80.2	100	34.8	57.6	35.3	96.2	49.4	41.5	81.1	7.3	100	68.6	35.1	42.7	57.5	54.6	48.1	53.9	206.8	52.9	100	45.5	209.2	50.3	96.4	51.6	63.4	83.6	90.3	100	84.4	121.6	100.9	68.1	409.6	133.4	130.6	203.6
F1MX83	3	Protein S100 OS=Bos taurus GN=S100A11 PE=1 SV=2	100	36.4	39.4	41.9	96.6	38.3	64.6	53.6	42.9	50.8	100	50.7	76.8	62	88.3	126.5	56.9	479.5	111.5	100	121.4	124.1	91.1	155.1	176	90.5	198.4	103.7	128.2	100	157.9	35.6	63.9	115	125.9	133.9	69.4	99	100	107.6	202.3	135.5	145.8	49.3	108.3	233.7	96.9
G5E5V1	3	Uncharacterized protein OS=Bos taurus PE=4 SV=1	100	9.5	71	9.6	100.9	8.6	18.5	18.4	9.9	10	100	12.8	25.8	16	47.4	100.1	13.2	113	33.8	100	42.4	21.9	57.8	75.7	75.4	55.8	40.4	46	51.3	100	56	44.5	59.5	151.4	62.4	81.6	62.3	43.1	100	137.4	134	96.3	78.2	70.5	144.4	280.3	224.4
F1MGC2	1	Uncharacterized protein OS=Bos taurus GN=RNASE2 PE=3 SV=2	100	106.9	170.2	146.4	73.3	176.5	149	124.5	205.7	194.7	100	59.6	95.4	64.6	218.3	67.5	68.9	110.3	8.8	100	80.8	58.4	65.6	85.2	81.7	58.8	80	164.9	46.5	100	107.6	237.1	42.4	117.9	42.8	81.6	58.9	58.7	100	152.2	117.2	105.3	73.3	257.9	121.1	154.5	276
G3X7A8	1	Uncharacterized protein OS=Bos taurus GN=LOC404103 PE=4 SV=1	100	37	186.5	93.7	48.1	144.2	96.8	148.9	170.6	186.5	100	47.8	54.6	45.6	45.6	50.6	45.9	190	5.9	100	66.4	74.6	46.6	67.3	57.4	42.4	91.8	73	137.6	100	55.2	122.5	38.2	111.7	46.6	69.4	65.9	320.2	100	59.9	532.7	103.6	46.2	604.1	51	135.8	172.8
[truncated: 40 more columns]
